# Supplementary material for: Detection of Microbial Contamination in Nanomaterials Using LAL, rFC and Cell-Based Assays: Implications for Nanotoxicological Hazard Assessment
Source: Nanomaterials (Basel). 2025 Dec 13;15(24):1871. doi: 10.3390/nano15241871 (PMC12736212; doi:10.3390/nano15241871)
Supplement: Supplementary file 1 [file nanomaterials-15-01871-s001.zip]

Archive with 4 entries (4 files):
- Figure S1.pdf
- Figure S2.pdf
- Supplementary Figure captions.pdf
- Table S1.xlsx
