# Supplementary material for: Detection of Microbial Contamination in Nanomaterials Using LAL, rFC and Cell-Based Assays: Implications for Nanotoxicological Hazard Assessment
Source: Nanomaterials (Basel). 2025 Dec 13;15(24):1871. doi: 10.3390/nano15241871 (PMC12736212; doi:10.3390/nano15241871)
Supplement: Supplementary file 1 [file nanomaterials-15-01871-s001.zip › Table S1.xlsx]

## Sheet: Sheet1
Table S2. Endotoxin levels and spike recovery determined by the rFC assay
Material	ID	Endotoxin (ng/mL)	Spike recovery %1
Carbon black	Printex90	7.92102e-05	88.4615
Carbon black	XE2B	0.00555057	89.4454
Reduced graphene oxide	rGO	0.0279339	86
MWCNT	Mitsui-7	0.00200153	86.3864
MWCNT	NM401	0.000676173	87.8921
MWCNT	NM403	0.0124129	81.5558
MWCNT	NRCWE-040	0.000940477	92.1581
MWCNT	NRCWE-041	0.0118151	82.936
MWCNT	NRCWE-042	0.00923448	95.6085
MWCNT	NRCWE-043	0.00797559	118.068
MWCNT	NRCWE-044	0.0166535	120.201
MWCNT	NRCWE-045	0.0115941	120.201
SWCNT	NRCWE-054	0.0272452	91.0916
SWCNT	NRCWE-055	0.00286723	120.452
SWCNT	NRCWE-056	0.0193438	99
TiO2 anatase	MKN-A015	0.00675505	131.995
TiO2 anatase	MKN-A100	0.013683	128.356
TiO2 rutile	NRCWE-001	0.00123977	53.6673
TiO2 rutile	NRCWE-025	0.00962173	122.272
TiO2 rutile	NRCWE-030	0.00149691	56.2612
Fe2O3	NRCWE-018	0.0194121	106.44
Fe2O3	NRCWE-019	0.0145165	109.123
NiZnFe4O8	NRCWE-020	0.0129487	125.492
ZnFe2O4	NRCWE-021	0.00448249	110.107
NiFe2O4	NRCWE-022	0.000331051	91.771
ZnO	NM110	0.000224436	100.984
SiO2	DQ12	0.0260494	93.2916
Nanoclay	Bentonite	0.00134005	62.3435
Nanoclay	NanofilSE3000	< LOD	100
Halloysite nanotube	Natural Nano	0.0117634	127.917
Halloysite nanotube	Natural Nano Etched	0.000318068	81.3953
1Spike recovery between 50% and 200% indicates no interference. Abbreviations: <LOD, under detection of limit
